# Supplementary material for: Interoperable and scalable data analysis with microservices: applications in metabolomics
Source: Bioinformatics. 2019 Mar 9;35(19):3752–60. doi: 10.1093/bioinformatics/btz160 (PMC6761976; doi:10.1093/bioinformatics/btz160)
Supplement: btz160_Supplementary_Materials [file btz160_supplementary_materials.zip]

Archive with 3 entries (2 files):
- btz160-suppl_data/
- btz160-suppl_data/Supplementary_Methods.pdf
- btz160-suppl_data/TableS1.pdf
